# Supplementary material for: Practice Makes Efficient: Cortical Alpha Oscillations Are Associated With Improved Golf Putting Performance
Source: Sport Exerc Perform Psychol. 2016 Nov 28;6(1):89–102. doi: 10.1037/spy0000077 (PMC5506342; doi:10.1037/spy0000077)
Supplement: Supplementary file 3 [file spy-0226_SPY-2016-0069_SUPPL.zip]

Archive with 1 entries (1 files):
- spy004160226so9.docx
